# Supplementary material for: Development of Value-Added Chicken Burgers by Adding Pumpkin Peel Powder as a Sustainable Ingredient
Source: Antioxidants (Basel). 2025 May 28;14(6):648. doi: 10.3390/antiox14060648 (PMC12190050; doi:10.3390/antiox14060648)
Supplement: Supplementary file 1 [file antioxidants-14-00648-s001.zip]

Archive with 2 entries (2 files):
- ANTIOX_Tables-SupMat.pdf
- supplementary figures.pdf
